# Supplementary material for: Unraveling the Microbiota of Natural Black cv. Kalamata Fermented Olives through 16S and ITS Metataxonomic Analysis
Source: Microorganisms. 2020 May 6;8(5):672. doi: 10.3390/microorganisms8050672 (PMC7284738; doi:10.3390/microorganisms8050672)
Supplement: Supplementary file 1 [file microorganisms-08-00672-s001.zip]

Archive with 12 entries (12 files):
- Figure S1.jpg
- Figure S10.png
- Figure S2.jpg
- Figure S3.jpg
- Figure S4.jpg
- Figure S5.jpg
- Figure S6.png
- Figure S7.jpg
- Figure S8.png
- Figure S9.jpg
- Table S1.xlsx
- Table S2.xlsx
