# Supplementary material for: Unraveling the Microbiota of Natural Black cv. Kalamata Fermented Olives through 16S and ITS Metataxonomic Analysis
Source: Microorganisms. 2020 May 6;8(5):672. doi: 10.3390/microorganisms8050672 (PMC7284738; doi:10.3390/microorganisms8050672)
Supplement: Supplementary file 1 [file microorganisms-08-00672-s001.zip › Table S1.xlsx]

## Sheet: Table S1A
Table S1A. Abundance of dominant bacterial families (>1% abundance) identified in olive samples from Messinia/Lakonia and Aitoloakarnania regions. Sample codes are indicated in Table 1.
Bacteria family	O1	O2	O3	O4	O5	O6	O7	O10	O11	O12	O13	O14	O27	O28	O29	O8	O9	O15	O16	O17	O18	O19	O20	O21	O22	O23	O24	O25	O26
Acetobacteraceae	0	0	0	0	0	0	0	0	0	0	0	0	0	0	0	0	0	0	0	0	0	0	0	0	0	0	0	18.7292	0
Alteromonadaceae	1.30105	0	2.73183	0	0	0	0	0	0	0	0	0	0	0	0	0	0	0	0	0	0	0	0	0	0	0	0	0	0
Bacteroidaceae	0	0	0	2.01958	0	0	0	0	0	1.1552	0	0	0	0	0	3.12486	0	0	0	0	0	0	0	0	0	0	0	0	0
Burkholderiaceae	0	0	0	0	2.56399	0	0	1.5479	2.8757	0	0	0	0	0	0	0	1.77515	4.17015	0	1.04439	0	0	0	0	0	0	0	0	0
Burkholderiales	0	0	0	0	3.35122	1.95788	0	2.51224	4.16197	0	0	1.06768	1.5401	0	0	0	3.29011	2.37519	0	2.74151	0	0	0	0	0	0	0	0	0
Cardiobacteriaceae	0	0	0	0	0	0	0	0	5.53053	0	0	0	0	0	0	0	0	0	0	0	0	0	0	0	0	0	0	0	0
Caulobacteraceae	0	0	0	1.07099	1.12587	2.17488	0	0	1.82763	0	0	0	0	0	0	0	0	3.12657	0	0	0	0	0	0	0	0	0	0	0
Celerinatantimonadaceae	1.12035	14.4636	40.9148	1.75949	33.2703	1.07511	10.0127	0	0	2.14071	67.8321	9.53852	4.35475	6.02314	79.4637	0	0	0	0	9.00783	1.1023	0	1.16182	0	33.1803	0	0	0	21.8111
Chitinophagaceae	0	0	0	6.44125	7.69637	8.05346	0	6.38445	7.61802	0	0	2.38242	5.78864	1.83486	0	0	8.06161	38.5081	0	5.87467	0	0	0	0	0	0	0	2.22905	0
Comamonadaceae	0	0	0	0	1.0511	0	0	0	1.03075	0	0	0	0	0	0	0	0	1.28986	0	1.17493	0	0	0	0	0	0	0	0	0
Corynebacteriaceae	3.84893	0	0	2.26438	1.2666	2.98861	0	0	0	3.2176	0	0	0	0	0	1.64974	0	0	0	1.56658	0	0	0	0	0	0	0	0	0
Cyclobacteriaceae	0	0	0	2.23378	2.04064	3.09217	0	1.29568	1.74101	0	0	0	1.11524	0	0	0	2.06051	3.33111	0	1.04439	0	0	0	0	0	0	0	0	0
Cytophagaceae	0	0	0	5.11016	2.62996	7.99921	0	2.25014	2.61585	0	0	1.0765	0	0	0	0	3.31529	4.27033	0	1.82768	0	0	0	0	0	0	0	0	0
Enterobacteriaceae	2.94543	29.5411	0	3.02938	3.74703	4.34482	0	3.04139	3.96275	0	0	1.40298	3.45194	3.35062	0	0	3.62583	3.69845	39.2588	5.87467	1.57279	0	0	0	0	0	0	1.13246	0
Flavobacteriaceae	0	0	0	1.10159	0	0	0	0	0	0	0	0	0	7.1799	0	0	0	0	0	0	0	0	0	0	1.2824	0	0	0	0
Lactobacillaceae	5.54752	44.3613	50.0376	13.8158	12.2614	25.9802	79.2067	65.2638	40.8878	7.87756	17.786	70.5991	49.3362	35.1017	9.02204	55.31	55.8857	2.9095	55.5725	32.1149	67.1192	88.4686	93.2447	88.7524	39.0524	95.8913	88.3529	69.0443	57.7352
Leuconostocaceae	3.19841	2.10465	0	0	0	0	0	0	0	3.49824	0	0	14.2326	2.55285	0	0	0	0	1.78571	3.13316	21.1856	6.99762	0	6.03733	15.9287	1.75791	4.76963	0	9.79918
Microbacteriaceae	0	0	0	0	1.0555	1.02086	0	0	1.03508	0	0	0	0	0	0	0	0	6.86258	0	1.04439	0	0	0	0	0	0	0	0	0
Micrococcaceae	2.13227	0	0	0	0	0	0	0	0	2.25819	0	0	0	1.39609	0	0	0	0	0	0	0	0	0	0	0	0	0	0	0
Moraxellaceae	0	0	0	2.17258	3.24567	2.65818	0	2.86336	3.48636	0	0	1.32357	1.16835	6.02314	0	0	3.4244	4.52914	0	1.30548	0	0	0	0	0	0	0	1.07097	0
Oceanospirillaceae	0	0	0	0	0	0	0	0	0	0	0	0	0	4.1085	0	0	0	0	0	0	0	0	0	0	0	0	0	0	0
Oscillatoriales	0	0	0	0	0	0	0	0	0	0	0	0	0	0	0	0	0	0	0	1.17493	0	0	0	0	0	0	0	0	0
Oxalobacteraceae	0	0	0	1.02509	2.02305	1.44006	0	1.26107	1.8796	0	0	0	1.22146	0	0	0	1.93042	1.65303	0	1.04439	0	0	0	0	0	0	0	0	0
Pasteurellaceae	1.51789	0	0	0	0	0	0	0	0	0	0	0	0	0	0	0	0	0	0	0	0	0	0	0	0	0	0	0	0
Peptoniphilaceae	1.82508	0	0	0	0	0	0	0	0	1.49458	0	0	0	0	0	0	0	0	0	0	0	0	0	0	0	0	0	0	0
Prevotellaceae	3.54174	0	0	0	1.10388	0	0	0	0	2.58452	0	0	0	0	0	1.52107	0	0	0	0	0	0	0	0	0	0	0	0	0
Propionibacteriaceae	42.1395	0	0	22.0777	4.03729	11.9988	4.17505	2.26992	3.96709	36.0462	6.0655	3.49422	4.35475	8.1771	2.49981	17.0764	3.10126	0	0	14.2298	0	0	0	1.02788	1.2149	0	0	0	1.46895
Pseudomonadaceae	0	3.67729	0	1.14749	1.89111	1.04059	0	2.14628	3.04461	0	0	0	0	1.11687	0	0	2.48437	3.5106	0	2.21932	0	0	0	0	0	0	0	0	0
Rhizobiaceae	0	0	0	0	0	0	0	0	0	0	0	0	0	1.19665	0	0	0	0	0	0	0	0	0	0	0	0	0	0	0
Rhodospirillaceae	0	0	0	0	0	0	0	0	0	0	0	0	0	0	0	0	0	1.85757	0	0	0	0	0	0	0	0	0	0	0
Rubrobacteraceae	0	0	0	0	0	0	0	0	0	2.63673	0	0	0	1.3562	0	0	0	0	0	0	0	0	0	0	0	0	0	0	0
Sphingobacteriaceae	0	0	0	0	0	0	0	0	0	0	0	0	0	0	0	0	0	1.10202	0	0	0	0	0	0	0	0	0	0	0
Sphingomonadaceae	0	0	0	1.74419	4.14724	6.4112	0	2.48751	6.79948	0	0	1.08533	1.75252	0	0	0	3.02992	10.01	0	2.87206	0	0	0	0	0	0	0	0	0
Spirochaetaceae	0	0	0	0	0	0	0	0	0	0	0	0	0	0	0	1.55783	0	0	0	0	0	0	0	0	0	0	0	0	0
Sporolactobacillaceae	0	0	0	0	0	0	0	0	0	0	0	0	0	0	0	0	0	0	0	0	0	0	0	0	0	0	0	0	0
Staphylococcaceae	12.2696	1.35048	0	16.6922	3.3996	8.70938	0	0	1.96622	17.0865	2.54613	0	2.07116	3.98883	1.37111	6.47029	0	0	0	2.61097	0	0	0	0	0	0	0	0	0
Streptococcaceae	7.66173	0	0	1.13219	0	0	0	0	0	3.88331	0	0	0	1.67531	0	1.12127	0	0	0	0	3.56231	0	0	0	3.46922	0	0	0	2.11975
Xanthomonadaceae	0	0	0	0	0	1.06031	0	0	0	0	0	0	0	0	0	0	0	3.16831	0	0	0	0	0	0	0	0	0	0	0

## Sheet: Table S1B
Table S1B. Abundance of dominant bacterial families (>1% abundance) identified in brine samples from Messinia/Lakonia and Aitoloakarnania regions. Sample codes are indicated in Table 1.
Bacteria family	B1	B2	B3	B4	B5	B6	B7	B10	B11	B12	B13	B14	B27	B28	B29	B8	B9	B15	B16	B17	B18	B19	B20	B21	B22	B23	B24	B25	B26
Acetobacteraceae	0	0	0	0	0	0	0	0	0	0	1.33051	0	0	0	0	0	0	0	0	27.1035	0	0	0	0	0	10.192	1.33189	14.4026	0
Alteromonadaceae	0	0	0	0	0	0	0	0	0	0	0	0	0	0	0	0	3.21502	0	0	0	0	0	0	0	0	0	0	0	0
Aurantimonadaceae	0	0	0	0	0	0	0	0	0	0	0	0	0	0	0	1.80061	7.63064	0	0	0	0	0	0	0	0	0	0	0	0
Bacillaceae	0	0	0	0	2.42932	0	0	0	0	0	0	0	0	0	0	0	0	0	0	0	0	0	0	0	0	0	0	0	0
Bacteroidaceae	1.5876	8.55541	0	6.10358	2.91518	0	2.54771	0	0	0	0	0	5.6957	0	0	0	0	0	0	0	0	0	0	0	0	0	0	0	0
Burkholderiaceae	2.407	2.49597	0	2.96826	0	0	0	0	0	0	0	0	2.0133	3.73806	0	0	0	0	0	2.65379	0	0	0	0	0	0	0	0	0
Cardiobacteriaceae	0	0	0	0	0	6.90442	2.95234	0	63.522	0	0	0	0	0	0	8.04164	17.2757	17.0786	0	0	0	0	0	0	0	0	0	0	0
Carnobacteriaceae	0	1.38622	0	0	0	0	0	0	0	0	0	0	0	0	0	0	0	0	0	0	0	0	0	0	0	0	0	0	0
Caulobacteraceae	3.76181	5.24153	0	6.05696	0	0	0	0	0	0	0	0	2.72526	9.30457	0	0	0	0	0	1.10502	0	0	0	0	0	0	0	0	0
Celerinatantimonadaceae	0	0	0	0	47.3097	0	0	0	0	7.0268	7.16886	0	0	0	9.1705	0	0	0	0	0	0	0	0	0	0	0	0	0	0
Chitinophagaceae	0	1.34782	0	1.42585	0	0	0	0	0	0	0	0	1.17874	4.1169	0	0	0	0	0	0	0	0	0	0	0	0	0	0	0
Comamonadaceae	2.03455	2.51517	0	2.63413	0	0	0	0	0	0	0	0	1.91428	3.93135	0	0	0	0	0	0	0	0	0	0	0	3.45155	0	0	0
Cytophagaceae	0	0	0	0	1.68502	0	0	0	0	0	0	0	0	0	0	0	0	0	0	0	0	0	0	0	0	0	0	0	0
Enterobacteriaceae	11.4205	0	0	0	21.8483	0	10.8652	1.31195	0	16.8216	2.29695	1.10381	12.6503	0	0	7.10681	1.86536	1.99966	2.44531	12.3553	4.67101	2.21308	1.2132	6.21888	4.20783	4.94692	1.99548	0	1.91199
Flavobacteriaceae	0	0	0	0	0	0	0	0	0	0	0	0	0	0	0	0	1.84924	0	0	0	0	0	0	0	0	0	0	14.7316	0
Halomonadaceae	0	0	0	0	0	0	0	0	0	0	0	0	0	0	0	7.21836	2.44148	0	0	2.00122	0	0	0	5.9106	0	0	0	0	0
Idiomarinaceae	0	0	0	0	0	0	0	0	0	0	0	0	0	0	0	5.89579	2.51803	0	0	0	0	0	0	0	0	0	0	0	0
Lactobacillaceae	1.25239	1.8739	94.3149	4.21151	1.18365	90.4422	75.9067	95.8079	34.8723	10.825	82.902	95.4278	2.18304	0	84.7763	58.7667	54.6876	77.3601	91.9794	2.2579	62.6637	83.9846	78.7752	78.148	78.8936	70.2959	93.9288	64.4933	93.6458
Leuconostocaceae	1.46655	5.27225	0	0	0	0	0	0	0	60.1298	0	0	5.95502	0	1.15847	0	0	0	2.53423	0	29.5579	10.7339	16.6743	2.318	12.9009	2.9049	1.88724	1.07123	0
Microbacteriaceae	4.18083	6.0172	0	5.02351	5.22562	0	0	0	0	0	0	0	3.3995	10.8818	0	1.26414	0	0	0	0	0	0	0	0	0	0	0	0	0
Moraxellaceae	3.47782	0	0	0	8.34755	0	1.24388	0	0	1.13903	0	0	1.49465	0	2.78564	1.95464	0	0	0	7.17828	0	0	0	2.152	0	0	0	2.53891	0
Paenibacillaceae	0	0	1.13603	0	0	0	0	0	0	0	0	0	0	0	0	0	0	0	0	0	0	0	0	0	0	0	0	0	0
Prevotellaceae	3.9946	0	0	0	0	0	0	0	0	0	0	0	0	0	0	0	0	0	0	0	0	0	0	0	0	0	0	0	0
Promicromonosporaceae	0	0	0	0	0	0	0	0	0	0	0	0	1.26361	0	0	0	0	0	0	0	0	0	0	0	0	0	0	0	0
Propionibacteriaceae	0	1.16351	0	0	0	0	0	0	0	0	0	0	0	0	0	0	0	0	0	0	0	0	0	0	0	0	0	0	0
Pseudomonadaceae	36.5334	42.9844	0	46.5286	2.09852	0	1.05905	0	0	0	0	0	38.611	42.2088	0	0	0	0	0	21.5784	0	0	0	0	0	0	0	0	1.38203
Rhodospirillaceae	0	0	0	0	0	0	0	0	0	0	1.05249	0	0	1.12876	0	0	0	0	0	0	0	0	0	0	0	0	0	0	0
Rhodothermaceae	0	0	0	2.19123	0	0	0	0	0	0	0	0	0	0	0	0	0	0	0	0	0	0	0	0	0	0	0	0	0
Sphingomonadaceae	16.6069	15.4558	0	14.4139	1.03892	0	0	0	0	0	0	0	15.0031	18.5125	0	1.87497	0	0	0	17.2801	0	0	0	1.8378	0	0	0	0	0
Streptococcaceae	3.5849	0	0	0	0	0	0	0	0	0	0	0	0	0	0	0	0	0	0	0	1.262	0	0	0	1.92106	4.01175	0	0	0

## Sheet: Table S1C
Table S1C. Abundance of dominant yeast/fungal families (>1% abundance) identified in olive samples from Messinia/Lakonia and Aitoloakarnania regions. Sample codes are indicated in Table 1.
Yeast/Fungal family	O1	O2	O3	O4	O5	O6	O7	O10	O11	O12	O13	O14	O27	O28	O29	O8	O9	O15	O16	O17	O18	O19	O20	O21	O22	O23	O24	O25	O26
Ascomycota	0	22.0077	17.0513	10.4252	0	0	0	0	0	0	0	0	0	0	0	0	0	0	0	0	0	0	0	0	0	0	0	0	0
Aspergillaceae	5.74198	69.6769	57.7216	13.8879	1.687	1.59021	0	0	0	0	0	1.25549	83.7021	4.84457	0	0	0	1.75625	1.47554	1.74387	0	1.69577	0	16.1302	1.34672	0	73.3177	0	1.35716
Aureobasidiaceae	4.75524	0	0	1.17906	0	0	0	0	0	0	0	0	0	0	0	0	0	0	0	0	3.04823	0	0	0	0	0	0	0	0
Cladosporiaceae	4.54879	3.14683	0	24.6756	0	5.14002	9.29554	1.75259	2.26888	0	0	4.32217	0	0	0	0	0	3.54948	1.29363	0	3.86715	0	0	0	0	0	0	0	0
Coniothyriaceae	0	0	0	0	0	0	0	0	0	0	0	1.49904	0	0	0	0	0	0	0	0	0	0	0	0	0	0	0	0	0
Cystofilobasidiaceae	3.0022	0	0	0	0	0	0	1.73218	0	0	0	0	0	0	0	0	0	0	0	0	0	9.00479	0	0	0	0	0	0	0
Debaryomycetaceae	5.52504	0	15.2984	0	13.8334	14.8748	11.9577	24.5329	18.5896	76.5717	7.20453	3.33425	1.34305	3.93749	1.31811	94.387	85.696	17.4701	2.36828	2.44819	1.90033	6.4999	3.08333	4.03678	1.26531	0	0	0	0
Dipodascaceae	0	0	0	0	0	0	0	0	0	0	0	0	0	0	0	0	0	0	0	0	0	0	0	0	0	0	1.43008	0	0
Erysiphaceae	0	0	0	0	0	0	0	0	0	0	0	0	0	0	0	0	0	0	0	0	2.77525	0	0	0	0	0	0	0	0
Filobasidiaceae	0	0	0	0	0	0	1.02154	0	0	0	0	0	0	0	0	0	0	0	0	0	0	0	0	0	0	0	0	0	0
Filobasidiales	0	0	0	0	0	0	3.44492	0	0	0	0	0	0	0	0	0	0	0	0	0	0	0	0	0	0	0	0	0	0
Glomerellaceae	4.8882	0	0	0	0	0	0	0	0	0	0	0	0	0	0	0	0	0	0	0	0	0	0	0	0	0	0	0	0
Leptosphaeriaceae	0	0	0	0	0	0	0	0	0	0	0	1.44759	0	0	0	0	0	0	0	0	0	0	0	0	0	0	0	0	0
Malasseziaceae	19.4513	0	0	0	4.16468	19.8529	26.7457	2.63059	4.04047	2.44156	0	58.2259	0	0	10.0863	1.09842	3.82674	33.244	2.9174	2.80035	8.28025	2.72402	5.07006	0	2.77486	0	0	2.41464	2.52141
Mortierellaceae	0	0	0	0	0	0	1.91041	0	0	0	0	0	0	0	0	0	0	0	0	0	0	0	0	0	0	0	0	0	0
Mycosphaerellaceae	0	0	0	0	0	1.066	0	0	0	0	0	0	0	0	0	0	0	0	0	0	0	0	0	0	0	0	0	0	0
Omphalotaceae	0	0	0	0	0	0	1.24265	0	0	0	0	0	0	0	0	0	0	0	0	0	0	0	0	0	0	0	0	0	0
Ophiostomataceae	0	0	0	0	0	1.65353	0	0	0	0	0	0	0	0	0	0	0	0	0	0	0	0	0	0	0	0	0	0	0
Parmeliaceae	0	0	0	0	0	0	0	0	0	0	0	0	0	0	0	0	0	1.46046	0	0	0	0	0	0	0	0	0	0	0
Phaffomycetaceae	1.46611	0	0	0	0	0	0	0	0	0	0	0	0	0	0	0	0	0	1.83937	0	8.81571	25.9625	0	4.91243	0	0	0	0	0
Pichiaceae	34.2279	3.5935	4.21237	5.66492	71.931	45.5847	18.4805	45.0638	69.4754	15.6905	72.7503	8.67522	4.35819	13.9766	83.1159	1.48808	4.55708	13.7126	84.5405	27.0046	63.2673	29.59	67.9652	3.54994	31.0289	91.7279	23.0782	93.2458	22.9533
Pleosporaceae	3.90147	0	0	0	1.5609	1.13636	7.60624	0	2.06168	0	0	4.81271	0	0	0	0	0	3.9377	2.01792	0	0	0	0	0	0	0	0	0	0
Saccharomycetaceae	5.92393	0	3.0146	41.7212	2.90028	6.22713	6.31495	21.9227	0	2.5759	15.5626	7.46432	9.56922	74.4862	2.1878	0	0	11.7576	1.57324	61.5502	3.49969	21.064	19.4849	70.5491	60.6228	4.38389	0	1.31032	70.3117
Saccharomycetales	1.28766	0	0	0	1.13148	0	0	0	0	0	0	0	0	0	0	0	0	0	0	0	0	0	0	0	0	0	0	0	0
Trichomonascaceae	0	0	0	0	0	0	0	0	0	0	0	0	0	0	0	0	0	0	0	1.7845	0	0	0	0	0	0	0	0	0
Verrucariaceae	0	0	0	0	0	0	1.00385	0	0	0	0	0	0	0	0	0	0	4.39525	0	0	0	0	0	0	0	0	0	0	0

## Sheet: Table S1D
Table S1D. Abundance of dominant yeast/fungal families (>1% abundance) identified in brine samples from Messinia/Lakonia and Aitoloakarnania regions. Sample codes are indicated in Table 1.
Yeast/Fungal family	B1	B2	B3	B4	B5	B6	B7	B10	B11	B12	B13	B14	B27	B28	B29	B8	B9	B15	B16	B17	B18	B19	B20	B21	B22	B23	B24	B25	B26
Aspergillaceae	9.61723	0	0	0	0	0	0	0	0	0	0	0	3.47375	11.2133	0	0	0	0	0	0	0	0	0	6.59133	0	0	2.34902	0	0
Aureobasidiaceae	0	0	0	0	0	0	0	0	0	0	0	0	0	0	0	0	0	0	0	0	1.03383	0	0	0	0	0	0	0	0
Cystofilobasidiaceae	1.74072	0	0	0	0	0	0	1.53982	0	0	0	0	0	7.26915	0	0	0	0	0	0	0	13.7028	0	0	0	57.0593	0	0	0
Debaryomycetaceae	5.70783	1.32821	7.20507	2.13457	6.93996	40.1086	7.05054	0	0	1.16907	0	0	2.1622	2.04724	1.01197	97.0331	86.8765	9.25863	1.33615	1.96488	3.60164	3.89924	1.19092	10.592	1.68714	0	0	1.1228	1.56948
Dipodascaceae	0	0	0	0	0	0	0	0	0	0	0	0	0	0	0	0	0	0	0	0	0	0	0	0	0	3.69206	0	0	0
Omphalotaceae	0	0	0	0	0	0	2.58155	0	0	0	0	0	0	0	0	0	0	0	0	0	0	0	0	0	0	0	0	0	0
Phaffomycetaceae	1.59165	0	0	0	0	0	0	0	0	0	0	0	0	0	0	0	0	0	4.89811	0	58.0491	58.0856	1.1808	3.64648	0	0	0	0	0
Pichiaceae	38.6132	93.5014	85.4296	83.5036	85.3547	59.1548	83.1977	91.2438	99.1333	45.0447	93.3295	89.2712	12.6478	68.8475	93.3331	1.25908	9.25832	74.2556	89.1496	43.6891	32.8746	17.2124	73.5367	2.02732	14.5128	35.5805	95.3496	96.49	6.59385
Saccharomycetaceae	40.6809	2.20062	0	11.5449	5.86834	0	1.43951	6.28165	0	52.7101	1.18863	4.82951	80.1267	8.47173	3.67805	0	1.13663	13.464	3.49146	51.8655	3.73926	6.47523	22.0472	76.8089	83.1421	0	0	1.35882	90.3075
Saccharomycetales	0	0	0	0	1.0512	0	0	0	0	0	3.01367	2.10909	0	0	1.45576	0	0	0	0	0	0	0	0	0	0	0	0	0	0
Saccharomycodaceae	0	1.63088	0	0	0	0	0	0	0	0	0	0	0	0	0	0	0	0	0	0	0	0	1.55865	0	0	0	0	0	0
Trichomonascaceae	0	0	4.70699	0	0	0	3.52185	0	0	0	1.2122	0	0	0	0	0	0	2.13661	0	0	0	0	0	0	0	0	0	0	0
