# Supplementary material for: Unraveling the Microbiota of Natural Black cv. Kalamata Fermented Olives through 16S and ITS Metataxonomic Analysis
Source: Microorganisms. 2020 May 6;8(5):672. doi: 10.3390/microorganisms8050672 (PMC7284738; doi:10.3390/microorganisms8050672)
Supplement: Supplementary file 1 [file microorganisms-08-00672-s001.zip › Table S2.xlsx]

## Sheet: Table S2A
Table S2A. Abundance of dominant bacterial genera (>1% abundance) identified in olive samples from Messinia/Lakonia and Aitoloakarnania regions. Sample codes are indicated in Table 1.
Bacteria genus	O1	O2	O3	O4	O5	O6	O7	O10	O11	O12	O13	O14	O27	O28	O29	O8	O9	O15	O16	O17	O18	O19	O20	O21	O22	O23	O24	O25	O26
Acetobacter	0	0	0	0	0	0	0	0	0	0	0	0	0	0	0	0	0	0	0	0	0	0	0	0	0	0	0	18.7241	0
Acinetobacter	0	0	0	1.65239	2.88944	2.21433	0	2.83863	3.43872	0	0	1.1118	0	3.23095	0	0	0	0	2.30617	0	0	0	0	0	0	0	0	0	0
Algoriphagus	0	0	0	2.21848	2.04064	3.04779	0	1.29568	1.74101	0	0	0	1.11524	0	0	0	0	1.10202	0	0	0	0	0	0	0	0	0	0	0
Aquabacterium	0	0	0	0	2.06702	0	0	1.38964	2.20875	0	0	0	0	0	0	1.4935	0	0	0	0	0	0	0	0	0	0	0	0	0
Arcicella	0	0	0	4.97246	2.25174	7.81674	0	2.03749	2.39065	0	0	0	0	0	0	0	0	6.86258	0	1.04439	0	0	0	0	0	0	0	0	0
Bacteroides	0	0	0	2.01958	0	0	0	0	0	1.1552	0	0	0	0	0	0	0	0	0	0	0	0	0	0	0	0	0	0	0
Caulobacter	0	0	0	1.04039	1.00273	2.1009	0	0	1.81031	0	0	0	0	0	0	0	0	0	0	0	0	0	0	0	0	0	0	0	0
Celerinatantimonas	1.12035	14.4636	40.9148	1.75949	33.2703	1.07511	10.0127	0	0	2.14071	67.8321	9.53852	4.35475	6.02314	79.4637	0	8.02384	37.9153	0	5.74413	0	0	0	0	0	0	0	2.17781	0
Chryseobacterium	0	0	0	0	0	0	0	0	0	0	0	0	0	6.70124	0	0	0	0	0	0	0	0	0	0	0	1.01041	0	0	0
Corynebacterium	3.84893	0	0	2.26438	1.2666	2.98861	0	0	0	3.2176	0	0	0	0	0	0	2.48437	3.5106	0	2.21932	0	0	0	0	0	0	0	0	0
Enterobacter	0	0	0	1.82069	2.14179	2.86532	0	1.89902	2.47293	0	0	0	2.23048	1.67531	0	0	0	0	0	0	0	0	0	0	1.17441	0	0	0	0
Escherichia	0	0	0	0	1.22262	1.31676	0	1.01874	1.37289	0	0	0	0	0	0	0	0	0	0	0	0	0	0	0	0	0	0	0	0
Haemophilus	1.37333	0	0	0	0	0	0	0	0	0	0	0	0	0	0	0	1.72479	0	0	1.04439	0	0	0	0	0	0	0	0	0
Halospirulina	0	0	0	0	0	0	0	0	0	0	0	0	0	0	0	0	0	4.1618	0	0	0	0	0	0	0	0	0	0	0
Herbaspirillum	0	0	0	0	1.93509	1.4006	0	1.24128	1.81031	0	0	0	1.16835	0	0	3.12486	0	0	0	0	0	0	0	0	0	0	0	0	0
Klebsiella	0	0	0	0	0	0	0	0	0	0	0	0	0	0	0	1.0937	0	0	0	0	0	0	0	0	0	0	0	0	0
Lactobacillus	5.4391	44.3438	49.4612	13.6322	12.2174	25.8224	78.2226	64.2797	40.3768	7.40765	17.6799	70.5462	48.4865	34.7826	9.00689	49.529	55.8521	2.87611	55.5007	31.5927	67.0789	88.3404	93.1609	88.6933	38.7824	95.8656	88.2313	68.7522	57.3447
Lactococcus	0	0	0	0	0	0	0	0	0	0	0	0	0	0	0	0	0	0	0	9.00783	1.1023	0	1.16182	0	33.1803	0	0	0	21.8111
Leuconostoc	3.01771	2.08711	0	0	0	0	0	0	0	2.94348	0	0	14.1264	2.55285	0	0	2.06051	3.33111	0	1.04439	0	0	0	0	0	0	0	0	0
Marinobacter	1.28298	0	0	0	0	0	0	0	0	0	0	0	0	0	0	0	1.65764	3.88212	0	1.04439	0	0	0	0	0	0	0	0	0
Marinobacterium	0	0	2.73183	0	0	0	0	0	0	0	0	0	0	0	0	0	3.38243	4.52496	0	1.17493	0	0	0	0	0	0	0	0	0
Marinomonas	0	0	0	0	0	0	0	0	0	0	0	0	0	4.1085	0	0	0	0	0	0	0	0	0	0	0	0	0	0	0
Microbacterium	0	0	0	0	1.03791	1.01593	0	0	1.02642	0	0	0	0	0	0	0	0	3.15996	0	0	0	0	0	0	0	0	0	0	0
Micrococcus	1.78894	0	0	0	0	0	0	0	0	1.90576	0	0	0	1.23654	0	0	1.92203	1.59459	0	1.04439	0	0	0	0	0	0	0	0	0
Mitsuaria	0	0	0	0	1.21822	1.78034	0	1.10281	1.86228	0	0	0	1.22146	0	0	0	0	0	0	1.17493	0	0	0	0	0	0	0	0	0
Moraxella	0	0	0	0	0	0	0	0	0	0	0	0	0	2.79218	0	0	0	0	0	0	0	0	0	0	0	0	0	0	0
Pantoea	0	1.49079	0	0	0	0	0	0	0	0	0	0	0	0	0	1.55783	0	0	0	0	0	0	0	0	0	0	0	0	0
Pediococcus	0	0	0	0	0	0	0	0	0	0	0	0	0	0	0	5.78098	0	0	0	0	0	0	0	0	0	0	0	0	0
Prevotella	3.48753	0	0	0	1.07749	0	0	0	0	2.56494	0	0	0	0	0	0	2.35847	2.25413	34.808	3.7859	0	0	0	0	0	0	0	0	0
Propionibacterium	41.9588	0	0	22.0318	4.03729	11.984	4.17505	2.26992	3.93677	35.8439	6.05627	3.49422	4.35475	8.1771	2.49981	16.9891	3.10126	0	0	14.2298	0	0	0	1.02788	1.2014	0	0	0	1.46895
Pseudomonas	0	3.67729	0	1.14749	1.89111	1.04059	0	2.14628	3.04461	0	0	0	0	1.11687	0	1.64974	0	0	0	1.56658	0	0	0	0	0	0	0	0	0
Ralstonia	0	0	0	0	2.39247	0	0	1.37481	2.5379	0	0	0	0	0	0	0	0	2.93037	0	0	0	0	0	0	0	0	0	0	0
Rubrobacter	0	0	0	0	0	0	0	0	0	2.63673	0	0	0	1.3562	0	0	0	0	0	0	0	0	0	0	0	0	0	0	0
Sediminibacterium	0	0	0	6.24235	7.59961	7.97948	0	6.35478	7.55738	0	0	2.3383	5.5231	1.7152	0	0	0	0	1.75879	3.00261	21.1722	6.98846	0	6.02552	15.9152	0	4.75611	0	9.78059
Serratia	0	26.2321	0	0	0	0	0	0	0	0	0	0	0	0	0	0	0	0	0	0	0	0	0	0	0	0	0	0	0
Sphingobacterium	0	0	0	0	0	0	0	0	0	0	0	0	0	0	0	0	0	0	0	0	0	0	0	0	0	0	0	0	0
Sphingomonas	0	0	0	1.72889	4.0329	6.35202	0	2.47762	6.7042	0	0	1.05003	1.75252	0	0	6.40596	0	0	0	2.48042	0	0	0	0	0	0	0	0	0
Spirosoma	0	0	0	0	0	0	0	0	0	0	0	0	0	0	0	0	0	0	0	0	0	0	0	0	0	0	0	0	0
Staphylococcus	12.0889	1.33879	0	16.6004	3.30724	8.64526	0	0	1.92724	16.7602	2.52306	0	2.01806	3.90905	1.32566	0	2.99635	9.88896	0	2.74151	0	0	0	0	0	0	0	0	0
Stenotrophomonas	0	0	0	0	0	1.00607	0	0	0	0	0	0	0	0	0	0	0	0	0	0	0	0	0	0	0	0	0	0	0
Streptococcus	7.58945	0	0	1.05569	0	0	0	0	0	3.82457	0	0	0	1.3562	0	0	2.88304	0	0	1.69713	0	0	0	0	0	0	0	0	0
Suttonella	0	0	0	0	0	0	0	0	5.5262	0	0	0	0	0	0	0	1.12468	1.36918	0	0	0	0	0	0	0	0	0	0	0
Treponema	0	0	0	0	0	0	0	0	0	0	0	0	0	0	0	0	1.54434	2.09551	0	1.69713	0	0	0	0	0	0	0	0	0
Weissella	0	0	0	0	0	0	0	0	0	0	0	0	0	0	0	0	0	0	0	0	3.49509	0	0	0	3.41523	0	0	0	2.00818

## Sheet: Table S2B
Table S2B. Abundance of dominant bacterial genera (>1% abundance) identified in brine samples from Messinia/Lakonia and Aitoloakarnania regions. Sample codes are indicated in Table 1.
Bacteria genus	B1	B2	B3	B4	B5	B6	B7	B10	B11	B12	B13	B14	B27	B28	B29	B8	B9	B15	B16	B17	B18	B19	B20	B21	B22	B23	B24	B25	B26
Acetobacter	0	0	0	0	0	0	0	0	0	0	0	0	0	0	0	0	0	0	0	1.42261	0	0	0	0	0	1.58121	0	14.3689	0
Acinetobacter	3.44057	0	0	0	8.31137	0	1.20392	0	0	1.1139	0	0	1.36734	0	2.78122	0	0	0	0	0	0	0	0	0	0	0	0	0	0
Alkalibacterium	0	1.3363	0	0	0	0	0	0	0	0	0	0	0	0	0	0	0	0	0	0	0	0	0	0	0	0	0	0	0
Anoxybacillus	0	0	0	0	2.41381	0	0	0	0	0	0	0	0	0	0	0	0	0	0	0	0	0	0	0	0	0	0	0	0
Arcicella	0	0	0	0	1.67468	0	0	0	0	0	0	0	0	0	0	0	0	0	0	1.18768	0	0	0	0	0	0	0	0	0
Bacteroides	1.5876	8.55541	0	6.10358	2.91518	0	2.54771	0	0	0	0	0	5.6957	0	0	0	0	0	0	0	0	0	0	0	0	0	0	0	0
Burkholderia	1.68071	1.89694	0	1.85322	0	0	0	0	0	0	0	0	1.35791	2.89149	0	0	0	0	0	1.08327	0	0	0	0	0	0	0	0	0
Caulobacter	3.74319	5.19929	0	6.02588	0	0	0	0	0	0	0	0	2.66868	9.30457	0	1.60939	0	0	0	5.59471	0	0	0	1.35167	1.0425	0	0	0	0
Celerinatantimonas	0	0	0	0	47.3097	0	0	0	0	7.0268	7.16886	0	0	0	9.1705	0	0	0	0	0	0	0	0	0	0	0	0	0	0
Cellulosimicrobium	0	0	0	0	0	0	0	0	0	0	0	0	1.26361	0	0	0	0	0	0	0	0	0	0	0	0	0	0	0	0
Comamonas	1.44793	1.3555	0	1.44528	0	0	0	0	0	0	0	0	1.13631	1.96374	0	1.95464	0	0	0	7.14783	0	0	0	2.152	0	0	0	2.53891	0
Empedobacter	0	0	0	0	0	0	0	0	0	0	0	0	0	0	0	0	0	0	0	0	0	0	0	0	0	0	0	14.5713	0
Enterobacter	6.6437	0	0	0	11.8054	0	6.14447	0	0	3.70184	1.23122	0	7.05361	0	0	7.09619	2.40925	0	0	1.99687	0	0	0	4.28622	0	0	0	0	0
Escherichia	4.48345	0	0	0	7.67044	0	3.6617	0	0	2.50419	0	0	5.02145	0	0	3.81367	0.995125	1.28733	1.7873	6.39955	2.23827	1.10654	0	4.52336	2.70293	1.78902	1.3413	0	0
Gluconobacter	0	0	0	0	0	0	0	0	0	0	0	0	0	0	0	0	0	0	0	0	0	0	0	0	0	6.41518	0	0	0
Halomonas	0	0	0	0	0	0	0	0	0	0	0	0	0	0	0	0	0	0	0	0	0	0	0	0	0	0	0	0	0
Idiomarina	0	0	0	0	0	0	0	0	0	0	0	0	0	0	0	0	0	0	0	0	0	0	0	0	0	3.0585	0	0	0
Lactobacillus	1.25239	1.83166	92.5789	4.18043	1.15263	89.8512	72.8095	93.0338	34.145	10.7956	74.8064	92.3568	2.15475	0	84.6923	56.9926	54.4821	77.2357	86.9242	2.08388	62.5962	78.9811	77.7359	70.945	78.8263	70.2643	92.8511	61.7055	90.3933
Lactococcus	0	0	0	0	0	0	0	0	0	0	0	0	0	0	0	0	0	0	0	0	1.23819	0	0	0	1.90845	3.99819	0	0	0
Leuconostoc	1.37809	5.22233	0	0	0	0	0	0	0	44.3216	0	0	5.72399	0	1.04793	0	0	0	0	0	0	0	0	0	0	0	0	0	0
Marinobacterium	0	0	0	0	0	0	0	0	0	0	0	0	0	0	0	0	0	0	0	0	0	0	0	0	0	0	0	0	0
Martelella	0	0	0	0	0	0	0	0	0	0	0	0	0	0	0	0	0	0	0	0	0	0	0	0	0	0	0	0	0
Microbacterium	4.17152	6.00184	0	5.01962	5.21528	0	0	0	0	0	0	0	3.39007	10.874	0	0	0	0	0	21.5784	0	0	0	0	0	0	0	0	1.38203
Novosphingobium	0	0	0	0	0	0	0	0	0	0	0	0	0	0	0	0	0	0	0	0	0	0	0	1.62438	0	0	0	0	0
Paenibacillus	0	0	1.13603	0	0	0	0	0	0	0	0	0	0	0	0	1.80061	7.62258	0	0	0	0	0	0	0	0	0	0	0	0
Pediococcus	0	0	1.73601	0	0	0	3.09721	2.7741	0	0	8.09558	3.07104	0	0	0	8.04164	17.2757	17.0786	0	0	0	0	0	0	0	0	0	0	0
Pelomonas	0	1.09439	0	1.15778	0	0	0	0	0	0	0	0	0	1.95601	0	0	0	0	0	0	0	0	0	0	0	0	0	0	0
Prevotella	3.94804	0	0	0	0	0	0	0	0	0	0	0	0	0	0	1.86434	0	0	0	2.89742	0	0	0	1.82594	0	0	0	0	0
Propionibacterium	0	1.16351	0	0	0	0	0	0	0	0	0	0	0	0	0	0	0	0	0	0	0	0	0	0	0	0	0	0	0
Proteus	0	0	0	0	1.77805	0	0	0	0	0	0	0	0	0	0	0	0	0	2.51645	0	29.5301	10.6965	16.6246	2.31207	12.8799	2.86424	1.88253	0	0
Pseudomonas	36.5334	42.9844	0	46.5286	2.09852	0	1.04406	0	0	0	0	0	38.611	42.2088	0	0	2.94509	0	0	0	0	0	0	0	0	0	0	0	0
Ralstonia	0	0	0	0.998485	0	0	0	0	0	0	0	0	0	0	0	0	0	0	0	1.75759	0	0	0	0	0	0	0	0	0
Raoultella	0	0	0	0	0	0	0	0	0	7.1608	0	0	0	0	0	0	0	0	0	0	0	0	0	0	0	1.13395	0	0	0
Salinibacter	0	0	0	2.15238	0	0	0	0	0	0	0	0	0	0	0	0	0	0	0	0	0	0	0	0	0	0	0	0	0
Salinicola	0	0	0	0	0	0	0	0	0	0	0	0	0	0	0	0	0	0	0	0	0	0	0	0	0	0	0	0	0
Sediminibacterium	0	1.23646	0	1.3598	0	0	0	0	0	0	0	0	1.1646	4.04732	0	0	0	0	0	0	0	0	0	0	0	0	0	0	0
Serratia	0	0	0	0	0	0	0	0	0	1.74623	0	0	0	0	0	0	0	0	0	0	0	0	0	0	0	0	0	0	0
Sphingomonas	16.5185	15.4328	0	14.379	0	0	0	0	0	0	0	0	14.9512	18.4738	0	5.89579	2.51803	0	0	0	0	0	0	0	0	0	0	0	0
Streptococcus	3.57093	0	0	0	0	0	0	0	0	0	0	0	0	0	0	1.21103	0	0	0	0	0	0	0	0	0	0	0	0	0
Suttonella	0	0	0	0	0	6.90442	2.95234	0	63.522	0	0	0	0	0	0	1.77405	0	0	5.05513	0	0	5.00347	1.03929	7.20299	0	0	1.07775	2.78774	3.25245
Swaminathania	0	0	0	0	0	0	0	0	0	0	0	0	0	0	0	0	0	0	0	23.9015	0	0	0	0	0	1.6806	0	0	0
Tanticharoenia	0	0	0	0	0	0	0	0	0	0	0	0	0	0	0	0	0	0	0	0	0	0	0	0	0	0	0	0	0
Telmatospirillum	0	0	0	0	0	0	0	0	0	0	0	0	0	1.02053	0	0	0	0	0	14.3566	0	0	0	0	0	0	0	0	0
Weissella	0	0	0	0	0	0	0	0	0	15.8082	0	0	0	0	0	0	0	0	0	0	0	0	0	0	0	0	0	0	0

## Sheet: Table S2C
Table S2C. Abundance of dominant yeast/fungal genera (>1% abundance) identified in olive samples from Messinia/Lakonia and Aitoloakarnania regions. Sample codes are indicated in Table 1.
Yeast/Fungal genus	O1	O2	O3	O4	O5	O6	O7	O10	O11	O12	O13	O14	O27	O28	O29	O8	O9	O15	O16	O17	O18	O19	O20	O21	O22	O23	O24	O25	O26
Alternaria	3.63904	0	0	0	1.20987	0	7.18171	0	2.04096	0	0	4.03403	0	0	0	0	0	3.93308	0	0	0	0	0	0	0	0	0	0	0
Aspergillus	0	0	0	0	0	0	0	0	0	0	0	0	0	0	0	0	0	1.18316	0	0	0	0	0	0	0	0	0	0	0
Aureobasidium	4.75524	0	0	1.17906	0	0	0	0	0	0	0	0	0	0	0	0	0	0	0	0	3.04823	0	0	0	0	0	0	0	0
Brettanomyces	8.79667	0	0	0	0	20.1942	0	0	0	0	0	0	0	0	0	0	0	0	0	0	0	0	0	0	0	0	0	0	0
Candida	1.28766	0	0	0	1.13148	0	0	0	0	0	0	0	0	0	0	0	0	0	0	0	0	0	0	0	0	0	0	0	0
Cladosporium	4.54879	3.14683	0	24.6756	0	5.14002	9.25574	1.75259	2.26888	0	0	3.41314	0	0	0	0	0	3.54948	1.29363	0	3.86715	0	0	0	0	0	0	0	0
Colletotrichum	4.8882	0	0	0	0	0	0	0	0	0	0	0	0	0	0	0	0	0	0	0	0	0	0	0	0	0	0	0	0
Coniothyrium	0	0	0	0	0	0	0	0	0	0	0	1.49904	0	0	0	0	0	0	0	0	0	0	0	0	0	0	0	0	0
Cryptococcus	1.79153	0	0	0	0	0	3.73237	0	0	0	0	0	0	0	0	0	0	1.34492	0	0	0	0	0	0	0	0	0	0	0
Cystofilobasidium	1.1337	0	0	0	0	0	0	0	0	0	0	0	0	0	0	0	0	0	0	0	0	0	0	0	0	0	0	0	0
Debaryomyces	1.45212	0	0	0	1.38709	5.03096	6.47415	0	0	0	0	2.64476	0	0	0	0	0	11.9102	1.4149	0	0	0	0	2.74866	0	0	0	0	0
Dipodascus	0	0	0	0	0	0	0	0	0	0	0	0	0	0	0	0	0	0	0	0	0	0	0	0	0	0	1.04623	0	0
Engyodontium	0	22.0077	17.0379	10.415	0	0	0	0	0	0	0	0	0	0	0	0	0	0	0	0	0	0	0	0	0	0	0	0	0
Filobasidium	0	0	0	0	0	0	1.02154	0	0	0	0	0	0	0	0	0	0	0	0	0	0	0	0	0	0	0	0	0	0
Guehomyces	0	0	0	0	0	0	0	1.66071	0	0	0	0	0	0	0	0	0	0	0	0	0	8.45189	0	0	0	0	0	0	0
Hypogymnia	0	0	0	0	0	0	0	0	0	0	0	0	0	0	0	0	0	1.46046	0	0	0	0	0	0	0	0	0	0	0
Kazachstania	0	0	0	0	0	0	2.48087	0	0	0	0	0	0	0	0	0	0	0	0	0	0	0	0	0	0	0	0	0	0
Kluyveromyces	0	0	0	0	0	0	0	0	0	0	0	0	0	0	0	0	0	1.50206	0	0	0	0	2.43688	0	0	0	0	0	0
Leptosphaeria	0	0	0	0	0	0	0	0	0	0	0	1.44759	0	0	0	0	0	0	0	0	0	0	0	0	0	0	0	0	0
Malassezia	19.4513	0	0	0	4.16468	19.8529	26.7457	2.63059	4.04047	2.44156	0	58.2259	0	0	10.0863	1.09842	3.82674	33.244	2.9174	2.80035	8.28025	2.72402	5.07006	0	2.77486	0	0	2.41464	2.52141
Millerozyma	1.08471	0	0	0	4.1749	5.90698	4.28072	23.7536	17.7884	75.9571	6.9347	0	0	0	0	93.8495	82.6905	2.96252	0	0	0	0	2.47411	1.15626	0	0	0	0	0
Monascus	0	0	0	0	1.38027	0	0	0	0	0	0	0	0	0	0	0	0	0	0	0	0	0	0	0	0	0	0	0	0
Mortierella	0	0	0	0	0	0	1.91041	0	0	0	0	0	0	0	0	0	0	0	0	0	0	0	0	0	0	0	0	0	0
Ogataea	2.6348	0	2.54021	0	32.0769	0	6.2442	1.0992	0	8.14414	64.7565	4.45252	0	6.51605	79.311	0	1.34626	4.215	82.7517	25.4063	62.2839	25.4804	66.7231	2.65062	28.193	85.7422	6.0498	86.3632	19.1255
Omphalotus	0	0	0	0	0	0	1.24265	0	0	0	0	0	0	0	0	0	0	0	0	0	0	0	0	0	0	0	0	0	0
Penicillium	5.43056	69.6702	57.6845	13.8167	0	0	0	0	0	0	0	0	83.5712	4.83438	0	0	0	0	1.42164	1.69308	0	1.60138	0	16.1066	1.25174	0	73.175	0	1.3267
Phyllactinia	0	0	0	0	0	0	0	0	0	0	0	0	0	0	0	0	0	0	0	0	2.77525	0	0	0	0	0	0	0	0
Pichia	22.7965	2.82442	1.26169	3.80823	39.3429	24.62	11.9445	43.6413	68.7053	7.51612	7.96681	4.16095	3.38112	7.42653	3.78108	0	3.18726	8.55017	1.64735	1.56779	0	4.04221	1.21844	0	2.80539	5.95535	16.7839	6.86569	3.81088
Pleospora	0	0	0	0	0	1.11174	0	0	0	0	0	0	0	0	0	0	0	0	1.49239	0	0	0	0	0	0	0	0	0	0
Ramularia	0	0	0	0	0	1.066	0	0	0	0	0	0	0	0	0	0	0	0	0	0	0	0	0	0	0	0	0	0	0
Saccharomyces	1.85101	0	2.81946	41.6398	1.87104	5.84365	2.77716	21.0652	0	2.33409	15.4749	7.10414	8.87419	66.8218	1.17203	0	0	10.1909	1.30036	52.7462	3.10772	20.7842	17.0108	70.4679	59.6967	4.33668	0	1.03002	68.1118
Schwanniomyces	0	0	0	0	7.97832	1.1434	0	0	0	0	0	0	0	0	0	0	0	2.5327	0	0	0	0	0	0	0	0	0	0	0
Sporothrix	0	0	0	0	0	1.65353	0	0	0	0	0	0	0	0	0	0	0	0	0	0	0	0	0	0	0	0	0	0	0
Torulaspora	3.42909	0	0	0	0	0	0	0	0	0	0	0	0	0	0	0	0	0	0	8.20127	0	0	0	0	0	0	0	0	2.0442
Verrucaria	0	0	0	0	0	0	1.00385	0	0	0	0	0	0	0	0	0	0	4.39525	0	0	0	0	0	0	0	0	0	0	0
Wickerhamomyces	0	0	0	0	0	0	0	0	0	0	0	0	0	0	0	0	0	0	1.83937	0	8.74571	25.9591	0	4.91243	0	0	0	0	0
Yamadazyma	2.93572	0	14.3093	0	0	2.79341	0	0	0	0	0	0	0	2.51062	0	0	2.31893	0	0	1.0768	1.38937	5.21543	0	0	0	0	0	0	0
Zygoascus	0	0	0	0	0	0	0	0	0	0	0	0	0	0	0	0	0	0	0	1.7845	0	0	0	0	0	0	0	0	0
Zygosaccharomyces	0	0	0	0	0	0	0	0	0	0	0	0	0	7.39596	0	0	0	0	0	0	0	0	0	0	0	0	0	0	0

## Sheet: Table S2D
Table S2D. Abundance of dominant yeast/fungal genera (>1% abundance) identified in brine samples from Messinia/Lakonia and Aitoloakarnania regions. Sample codes are indicated in Table 1.
Yeast/Fungal genus	B1	B2	B3	B4	B5	B6	B7	B10	B11	B12	B13	B14	B27	B28	B29	B8	B9	B15	B16	B17	B18	B19	B20	B21	B22	B23	B24	B25	B26
Aureobasidium	0	0	0	0	0	0	0	0	0	0	0	0	0	0	0	0	0	0	0	0	1.03383	0	0	0	0	0	0	0	0
Brettanomyces	5.90017	28.6152	7.21901	13.643	0	0	0	0	0	0	0	0	0	17.2656	0	0	0	0	0	0	0	0	0	6.58796	0	0	2.3354	0	0
Candida	0	0	0	0	1.058	0	0	0	0	0	3.01367	2.41475	0	0	1.45576	0	0	0	0	0	0	0	0	0	0	0	0	0	0
Cryptococcus	0	0	0	0	0	0	0	0	0	0	0	0	0	2.35505	0	0	0	0	0	0	0	0	0	0	0	0	0	0	0
Cystofilobasidium	0	0	0	0	0	0	0	0	0	0	0	0	0	3.34646	0	0	0	0	0	0	0	0	0	0	0	0	0	0	0
Debaryomyces	0	0	0	0	0	0	0	0	0	0	0	0	0	0	0	0	0	0	0	0	0	0	0	8.66251	0	0	0	0	0
Galactomyces	0	0	0	0	0	0	0	0	0	0	0	0	0	0	0	0	0	0	0	0	0	0	0	0	0	3.4972	0	0	0
Guehomyces	0	0	0	0	0	0	0	1.36306	0	0	0	0	0	1.59628	0	0	0	8.28529	0	0	0	0	0	0	0	0	0	0	0
Hanseniaspora	0	1.63088	0	0	0	0	0	0	0	0	0	0	0	0	0	0	0	0	0	0	0	0	1.55865	0	0	0	0	0	0
Kluyveromyces	0	0	0	0	0	0	0	0	0	0	0	0	0	0	0	0	0	13.3657	0	0	0	0	7.54023	0	0	0	0	0	0
Meyerozyma	0	0	0	0	0	0	1.28907	0	0	0	0	0	0	0	0	0	0	0	0	0	0	13.471	0	0	0	57.032	0	0	0
Millerozyma	0	0	0	0	2.34394	28.6965	3.64152	0	0	0	0	0	0	0	0	0	0	2.13661	0	0	0	0	0	0	0	0	0	0	0
Ogataea	10.6655	1.73771	47.7144	5.42582	6.77326	0	0	0	0	20.3481	84.5511	18.2991	1.49117	2.90981	86.562	0	1.20072	0	87.3133	41.6568	31.3104	13.7364	72.926	1.31219	13.4431	33.2661	56.9892	88.0572	3.46496
Omphalotus	0	0	0	0	0	0	2.58155	0	0	0	0	0	0	0	0	0	0	0	0	0	0	0	0	0	0	0	0	0	0
Penicillium	9.57396	0	0	0	0	0	0	0	0	0	0	0	3.42969	11.131	0	0	0	0	2.60516	42.7825	3.33982	6.01511	14.0717	76.2793	82.6562	0	0	0	0
Pichia	22.0283	63.1485	30.4961	64.4348	78.2548	58.391	81.7069	90.1458	98.287	24.6701	8.74133	70.449	11.1194	48.6722	6.72405	0	8.04749	71.4746	1.82294	1.99521	1.56418	3.45592	0	0	1.02915	2.07165	38.0336	8.4092	3.10536
Saccharomyces	5.96269	1.59883	0	11.4245	5.69144	0	1.22752	3.02186	0	41.2585	0	0	3.50086	0	1.16326	0	0	2.51645	0	0	0	0	0	0	0	0	0	0	0
Schwanniomyces	0	0	2.14619	0	4.52458	11.3306	1.04288	0	0	0	0	0	0	0	0	0	1.25805	0	0	0	0	0	0	0	0	0	0	0	0
Torulaspora	0	0	0	0	0	0	0	0	0	0	0	0	0	1.65712	0	0	0	0	0	8.36507	0	0	0	0	0	0	0	0	86.1065
Wickerhamomyces	1.46663	0	0	0	0	0	0	0	0	0	0	0	0	0	0	0	0	0	4.89475	0	57.9854	58.0789	1.17405	3.64648	0	0	0	0	0
Yamadazyma	4.73168	0	4.89861	0	0	0	0	0	0	0	0	0	0	1.69649	0	96.8155	83.4902	0	0	0	0	0	0	1.7912	1.54879	0	0	1.01828	0
Zygoascus	0	0	4.70699	0	0	0	3.52185	0	0	0	1.2122	0	0	0	0	0	1.98658	0	0	0	2.67186	3.01259	0	0	0	0	0	0	0
Zygosaccharomyces	33.7661	0	0	0	0	0	0	0	0	0	0	0	75.5516	6.50322	0	0	0	0	0	0	0	0	0	0	0	0	0	0	0
Zygotorulaspora	0	0	0	0	0	0	0	3.15102	0	10.9202	0	3.74609	0	0	1.02542	0	0	0	0	0	0	0	0	0	0	0	0	0	3.65653
